# Supplementary material for: ﻿The bee genus Anthidiellum in Vietnam: descriptions of five new species and the first male of Anthidiellumcoronum (Hymenoptera, Megachilidae)
Source: Zookeys. 2023 Feb 2;1144:171–96. doi: 10.3897/zookeys.1144.98644 (PMC10194000; doi:10.3897/zookeys.1144.98644)
Supplement: XML Treatment for Anthidiellum (Clypanthidium) nahang [file zookeys.1144.98644-treatment1.xml]

<!DOCTYPE tp:taxon-treatment
  PUBLIC "-//TaxonX//DTD Taxonomic Treatment Publishing DTD v0 20100105//EN" "tax-treatment-NSO.dtd">
<tp:taxon-treatment xmlns:tp="http://www.plazi.org/taxpub"><tp:treatment-meta><kwd-group><label>Taxon classification</label><kwd>
                <named-content content-type="kingdom">Animalia</named-content>
              </kwd><kwd>
                <named-content content-type="order">Hymenoptera</named-content>
              </kwd><kwd>
                <named-content content-type="family">Megachilidae</named-content>
              </kwd></kwd-group><mixed-citation publication-type="journal"><person-group><name><surname>Tran</surname><given-names>Ngat Thi</given-names></name><name><surname>Engel</surname><given-names>Michael S.</given-names></name><name><surname>Nguyen</surname><given-names>Cuong Quang</given-names></name><name><surname>Tran</surname><given-names>Duong Dinh</given-names></name><name><surname>Nguyen</surname><given-names>Lien Thi Phuong</given-names></name></person-group><article-title>﻿The bee genus <italic><tp:taxon-name><tp:taxon-name-part taxon-name-part-type="genus" reg="Anthidiellum">Anthidiellum</tp:taxon-name-part></tp:taxon-name></italic> in Vietnam: descriptions of five new species and the first male of <italic><tp:taxon-name><tp:taxon-name-part taxon-name-part-type="genus" reg="Anthidiellum">Anthidiellum</tp:taxon-name-part><tp:taxon-name-part taxon-name-part-type="species" reg="coronum">coronum</tp:taxon-name-part></tp:taxon-name></italic> (<tp:taxon-name><tp:taxon-name-part taxon-name-part-type="order">Hymenoptera</tp:taxon-name-part></tp:taxon-name>, <tp:taxon-name><tp:taxon-name-part taxon-name-part-type="family">Megachilidae</tp:taxon-name-part></tp:taxon-name>)</article-title><source>Zookeys</source><day>02</day><month>02</month><year>2023</year><volume>1144</volume><fpage>171</fpage><lpage>196</lpage><pub-id pub-id-type="doi">10.3897/zookeys.1144.98644</pub-id></mixed-citation></tp:treatment-meta><tp:nomenclature><label>﻿</label><tp:taxon-name><object-id xmlns:xlink="http://www.w3.org/1999/xlink" content-type="arpha" xlink:type="simple">6E0932A3-5DED-5780-8A62-553A660CD648</object-id><tp:taxon-name-part taxon-name-part-type="genus" reg="Anthidiellum">Anthidiellum</tp:taxon-name-part> (<tp:taxon-name-part taxon-name-part-type="subgenus" reg="Clypanthidium">Clypanthidium</tp:taxon-name-part>) <tp:taxon-name-part taxon-name-part-type="species" reg="nahang">nahang</tp:taxon-name-part><object-id xmlns:xlink="http://www.w3.org/1999/xlink" content-type="zoobank" xlink:type="simple">https://zoobank.org/FC9CA845-4F28-42B4-B4B4-0171FB79020D</object-id></tp:taxon-name><tp:taxon-authority>Tran, Engel &amp; Nguyen</tp:taxon-authority><tp:taxon-status xmlns:xlink="http://www.w3.org/1999/xlink" xlink:type="simple">sp. nov.</tp:taxon-status><xref ref-type="fig" rid="F1">Fig. 1A–F</xref></tp:nomenclature><tp:treatment-sec sec-type="type material" id="SECID0EMEAE"><title>Type material.</title><p><bold><italic>Holotype</italic>.</bold> Vietnam: ♀, Tuyen Quang, Na Hang, v.2018 [May 2018], malaise trap, Long Dang Khuat leg. [<abbrev xmlns:xlink="http://www.w3.org/1999/xlink" xlink:title="Institute of Ecology and Biological Resources" id="ABBRID0EXEAE" xlink:type="simple">IEBR</abbrev>].</p></tp:treatment-sec><tp:treatment-sec sec-type="diagnosis" id="SECID0E2EAE"><title>Diagnosis.</title><p>The female of this species is most similar to that of <tp:taxon-name><tp:taxon-name-part taxon-name-part-type="genus" reg="Anthidiellum">A.</tp:taxon-name-part> (<tp:taxon-name-part taxon-name-part-type="subgenus" reg="Clypanthidium">Clypanthidium</tp:taxon-name-part>) <tp:taxon-name-part taxon-name-part-type="species" reg="popovii">popovii</tp:taxon-name-part></tp:taxon-name> (Wu, 1962), as both have the mandible much broader apically than basally; metatibia and metabasitarsus both without a longitudinal carina on the prolateral surface; metabasitarsus slender, width much less than greatest width of metatibia; forewing with veins bicolorous; and metasomal T1–T3 black. The new species can be distinguished from the female of the latter species by the following: mandible with interspace between the first two teeth broad, about 2× the interspace between the second and third tooth (mandible with interspace of the first two teeth narrow, subequal to that between the second and third tooth in <italic><tp:taxon-name><tp:taxon-name-part taxon-name-part-type="genus" reg="Anthidiellum">A.</tp:taxon-name-part><tp:taxon-name-part taxon-name-part-type="species" reg="popovii">popovii</tp:taxon-name-part></tp:taxon-name></italic>), mesoscutum with postero-lateral corner forming an obtuse angle (mesoscutum with postero-lateral corner forming a nearly right angle in <italic><tp:taxon-name><tp:taxon-name-part taxon-name-part-type="genus" reg="Anthidiellum">A.</tp:taxon-name-part><tp:taxon-name-part taxon-name-part-type="species" reg="popovii">popovii</tp:taxon-name-part></tp:taxon-name></italic>), clypeus with small yellow markings laterally (clypeus without yellow markings laterally in <italic><tp:taxon-name><tp:taxon-name-part taxon-name-part-type="genus" reg="Anthidiellum">A.</tp:taxon-name-part><tp:taxon-name-part taxon-name-part-type="species" reg="popovii">popovii</tp:taxon-name-part></tp:taxon-name></italic>), forewing rather transparent basally and dark brown distally (forewing dark basally and yellow distally in <italic><tp:taxon-name><tp:taxon-name-part taxon-name-part-type="genus" reg="Anthidiellum">A.</tp:taxon-name-part><tp:taxon-name-part taxon-name-part-type="species" reg="popovii">popovii</tp:taxon-name-part></tp:taxon-name></italic>), metasomal T4 black and T5–T6 yellow (metasomal T4–T5 yellow, T6 black in <italic><tp:taxon-name><tp:taxon-name-part taxon-name-part-type="genus" reg="Anthidiellum">A.</tp:taxon-name-part><tp:taxon-name-part taxon-name-part-type="species" reg="popovii">popovii</tp:taxon-name-part></tp:taxon-name></italic>).</p></tp:treatment-sec><tp:treatment-sec sec-type="description" id="SECID0EGHAE"><title>Description.</title><p>♀: body length (holotype) 9.5 mm, forewing length (holotype) 9 mm.</p><p><bold><italic>Structure</italic>.</bold> Head broader than long, approximately 1.2× as broad as long (Fig. <xref ref-type="fig" rid="F1">1C</xref>). Compound eyes 2.8× as long as broad, 1.5× genal width. Mandible quadridentate, interspace between first two teeth broad, about 2× that of interspace between second and third tooth (Fig. <xref ref-type="fig" rid="F1">1C</xref>). Clypeus slightly convex medially, about 1.9× as broad as long. Supraclypeal area slightly convex medially. Scape slender, about 4.5× as long as broad; pedicel approximately as broad as long and 1.1× length of F1; F1 as broad as long and subequal to length of F2+F3; F4–F6 longer and subequal in length, longer than F3; F7–F9 subequal in length, longer than F4; F10 longest flagellomere, about 1.6× as long as broad. Mesosoma approximately 1.2× as broad as long; mesoscutum with postero-lateral corner forming an obtuse angle; mesoscutellum short, convex in dorsal view and emarginate medio-apically (Fig. <xref ref-type="fig" rid="F1">1D</xref>). Forewing with two submarginal cells, first submarginal cell broader than second submarginal cell. Metapretarsus with arolium (Fig. <xref ref-type="fig" rid="F1">1G</xref>). Metasoma curved ventrally, giving metasoma arched appearance in profile (Fig. <xref ref-type="fig" rid="F1">1A</xref>).</p><fig id="F1" position="float" orientation="portrait"><object-id xmlns:xlink="http://www.w3.org/1999/xlink" content-type="doi" xlink:type="simple">10.3897/zookeys.1144.98644.figure1</object-id><object-id xmlns:xlink="http://www.w3.org/1999/xlink" content-type="arpha" xlink:type="simple">951AA6EB-41BB-5D48-8CC5-3FC5EEA1F785</object-id><label>Figure 1.</label><caption><p><tp:taxon-name><tp:taxon-name-part taxon-name-part-type="genus" reg="Anthidiellum">Anthidiellum</tp:taxon-name-part> (<tp:taxon-name-part taxon-name-part-type="subgenus" reg="Clypanthidium">Clypanthidium</tp:taxon-name-part>) <tp:taxon-name-part taxon-name-part-type="species" reg="nahang">nahang</tp:taxon-name-part></tp:taxon-name> Tran, Engel &amp; Nguyen, sp. nov., holotype, female <bold>A</bold> lateral habitus <bold>B</bold> dorsal habitus <bold>C</bold> facial view <bold>D</bold> mesosoma in dorsal view <bold>E</bold> head and mesosoma in profile <bold>F</bold> apical metasomal terga <bold>G</bold> metapretarsus, red arrow indicating arolium. Scale bars: 1 mm (<bold>A–F</bold>); 0.5 mm (<bold>G</bold>).</p></caption><graphic xmlns:xlink="http://www.w3.org/1999/xlink" xlink:href="zookeys-1144-171_article-98644__-g001.jpg" position="float" orientation="portrait" xlink:type="simple" id="oo_803871.jpg"><uri content-type="original_file" xlink:type="simple">https://binary.pensoft.net/fig/803871</uri></graphic></fig><p><bold><italic>Sculpturing and texture</italic>.</bold> Mandible with small, dense, nearly contiguous punctures. Clypeus with round, dense, nearly contiguous punctures of unequal sizes, puncture sizes larger laterally than those on disc (Fig. <xref ref-type="fig" rid="F1">1C</xref>). Supraclypeal area and paraocular area with round, dense, nearly contiguous punctures, puncture sizes larger and rougher than on clypeus. Vertex with large, coarse, dense, contiguous or nearly contiguous punctures. Mesoscutum with round, distinct, dense, nearly contiguous punctures; mesepisternum with punctures as on mesoscutum; mesoscutellum with punctures as on mesoscutum except some slightly larger and coarser (Fig. <xref ref-type="fig" rid="F1">1D, E</xref>). Metasomal T1–T4 with round, small, dense punctures, T5–T6 with wrinkled punctures.</p><p><bold><italic>Color</italic>.</bold> Body black except as follows: clypeus with yellow markings laterally, paraocular area with yellow markings baso-laterally; mandible with yellowish-brown apex (Fig. <xref ref-type="fig" rid="F1">1C</xref>); forewing rather transparent basally and dark brown apically (Fig. <xref ref-type="fig" rid="F1">1A, B</xref>); metasomal T5 yellow except black baso-laterally and on apical margin, T6 yellow (Fig. <xref ref-type="fig" rid="F1">1F</xref>).</p><p><bold><italic>Pubescence</italic>.</bold> Paraocular area with short, sparse, white setae. Clypeus with short, sparse, white setae laterally and some short yellowish setae apically. Antennal scape with short, yellowish setae; face above antennal torulus with diffuse tufts of white setae (Fig. <xref ref-type="fig" rid="F1">1C</xref>). Frons with short white setae. Vertex with short blackish setae. Mesoscutum with short, dense, blackish setae on dorsal surface and yellowish setae laterally, mesoscutellum with short, dense, blackish setae. Meso- and metatrochanters with dense, yellowish setal tufts ventrally; prolateral surface of mesotibia with short brownish setae, retrolateral surface of mesotibia and both pro- and retrolateral surfaces of mesobasitarsus with long brownish setae; prolateral surface of metatibia with short blackish setae; retrolateral surface of metatibia with short brownish setae; both pro- and retrolateral surfaces of metabasitarsus with long blackish setae. Metasomal T1–T4 with short blackish setae; T5–T6 with short yellowish setae; T6 apically with short, soft, feathery, yellowish white setae (Fig. <xref ref-type="fig" rid="F1">1F</xref>); S2–S6 with long, dense, white to yellowish scopal setae (Fig. <xref ref-type="fig" rid="F1">1A</xref>).</p><p>♂: Latet.</p></tp:treatment-sec><tp:treatment-sec sec-type="etymology" id="SECID0EJLAE"><title>Etymology.</title><p>The specific epithet is a toponym for the type locality, the Na Hang district in Tuyen Quang Province. The name is treated as a noun in apposition.</p><sec sec-type="﻿Subgenus Pycnanthidium Krombein, 1951" id="SECID0EOLAE"><title>﻿Subgenus <tp:taxon-name><tp:taxon-name-part taxon-name-part-type="genus" reg="Pycnanthidium"/><tp:taxon-name-part taxon-name-part-type="subgenus" reg="Pycnanthidium">Pycnanthidium</tp:taxon-name-part></tp:taxon-name> Krombein, 1951</title><p>Based on the presence or absence of a longitudinal carina on the prolateral surface of the metatibia and metabasitarsus and the normal or enlarged metabasitarsus of the female, <italic><tp:taxon-name><tp:taxon-name-part taxon-name-part-type="genus" reg="Pycnanthidium">Pycnanthidium</tp:taxon-name-part></tp:taxon-name></italic> can be divided into two distinctive groups: the first group with nine species includes <italic><tp:taxon-name><tp:taxon-name-part taxon-name-part-type="genus" reg="Anthidiellum">A.</tp:taxon-name-part><tp:taxon-name-part taxon-name-part-type="species" reg="carinatum">carinatum</tp:taxon-name-part></tp:taxon-name></italic> (Wu), <italic><tp:taxon-name><tp:taxon-name-part taxon-name-part-type="genus" reg="Anthidiellum">A.</tp:taxon-name-part><tp:taxon-name-part taxon-name-part-type="species" reg="biroi">biroi</tp:taxon-name-part></tp:taxon-name></italic> (Friese), <italic><tp:taxon-name><tp:taxon-name-part taxon-name-part-type="genus" reg="Anthidiellum">A.</tp:taxon-name-part><tp:taxon-name-part taxon-name-part-type="species" reg="forstenii">forstenii</tp:taxon-name-part></tp:taxon-name></italic> (Ritsema), <italic><tp:taxon-name><tp:taxon-name-part taxon-name-part-type="genus" reg="Anthidiellum">A.</tp:taxon-name-part><tp:taxon-name-part taxon-name-part-type="species" reg="nigriceps">nigriceps</tp:taxon-name-part></tp:taxon-name></italic> (Friese), <italic><tp:taxon-name><tp:taxon-name-part taxon-name-part-type="genus" reg="Anthidiellum">A.</tp:taxon-name-part><tp:taxon-name-part taxon-name-part-type="species" reg="riparium">riparium</tp:taxon-name-part></tp:taxon-name></italic> (Cockerell), <italic><tp:taxon-name><tp:taxon-name-part taxon-name-part-type="genus" reg="Anthidiellum">A.</tp:taxon-name-part><tp:taxon-name-part taxon-name-part-type="species" reg="smithii">smithii</tp:taxon-name-part></tp:taxon-name></italic> (Ritsema), <italic><tp:taxon-name><tp:taxon-name-part taxon-name-part-type="genus" reg="Anthidiellum">A.</tp:taxon-name-part><tp:taxon-name-part taxon-name-part-type="species" reg="ayun">ayun</tp:taxon-name-part></tp:taxon-name></italic> Tran, Engel &amp; Nguyen, sp. nov., <italic><tp:taxon-name><tp:taxon-name-part taxon-name-part-type="genus" reg="Anthidiellum">A.</tp:taxon-name-part><tp:taxon-name-part taxon-name-part-type="species" reg="chumomray">chumomray</tp:taxon-name-part></tp:taxon-name></italic> Tran, Engel &amp; Nguyen, sp. nov., and <italic><tp:taxon-name><tp:taxon-name-part taxon-name-part-type="genus" reg="Anthidiellum">A.</tp:taxon-name-part><tp:taxon-name-part taxon-name-part-type="species" reg="flavaxilla">flavaxilla</tp:taxon-name-part></tp:taxon-name></italic> Tran, Engel &amp; Nguyen, sp. nov., while the second group, with a similar number of species, includes <italic><tp:taxon-name><tp:taxon-name-part taxon-name-part-type="genus" reg="Anthidiellum">A.</tp:taxon-name-part><tp:taxon-name-part taxon-name-part-type="species" reg="butarsis">butarsis</tp:taxon-name-part></tp:taxon-name></italic> Griswold, <italic><tp:taxon-name><tp:taxon-name-part taxon-name-part-type="genus" reg="Anthidiellum">A.</tp:taxon-name-part><tp:taxon-name-part taxon-name-part-type="species" reg="coronum">coronum</tp:taxon-name-part></tp:taxon-name></italic> (Wu), <italic><tp:taxon-name><tp:taxon-name-part taxon-name-part-type="genus" reg="Anthidiellum">A.</tp:taxon-name-part><tp:taxon-name-part taxon-name-part-type="species" reg="krombeini">krombeini</tp:taxon-name-part></tp:taxon-name></italic> Griswold, <italic><tp:taxon-name><tp:taxon-name-part taxon-name-part-type="genus" reg="Anthidiellum">A.</tp:taxon-name-part><tp:taxon-name-part taxon-name-part-type="species" reg="latipes">latipes</tp:taxon-name-part></tp:taxon-name></italic> (Bingham), <italic><tp:taxon-name><tp:taxon-name-part taxon-name-part-type="genus" reg="Anthidiellum">A.</tp:taxon-name-part><tp:taxon-name-part taxon-name-part-type="species" reg="melanaspis">melanaspis</tp:taxon-name-part></tp:taxon-name></italic> Cockerell, <italic><tp:taxon-name><tp:taxon-name-part taxon-name-part-type="genus" reg="Anthidiellum">A.</tp:taxon-name-part><tp:taxon-name-part taxon-name-part-type="species" reg="ramakrishnae">ramakrishnae</tp:taxon-name-part></tp:taxon-name></italic> (Cockerell), <italic><tp:taxon-name><tp:taxon-name-part taxon-name-part-type="genus" reg="Anthidiellum">A.</tp:taxon-name-part><tp:taxon-name-part taxon-name-part-type="species" reg="rasorium">rasorium</tp:taxon-name-part></tp:taxon-name></italic> (Smith), <italic><tp:taxon-name><tp:taxon-name-part taxon-name-part-type="genus" reg="Anthidiellum">A.</tp:taxon-name-part><tp:taxon-name-part taxon-name-part-type="species" reg="turneri">turneri</tp:taxon-name-part></tp:taxon-name></italic> (Friese), and <italic><tp:taxon-name><tp:taxon-name-part taxon-name-part-type="genus" reg="Anthidiellum">A.</tp:taxon-name-part><tp:taxon-name-part taxon-name-part-type="species" reg="cornu">cornu</tp:taxon-name-part></tp:taxon-name></italic> Tran, Engel &amp; Nguyen, sp. nov.</p></sec></tp:treatment-sec></tp:taxon-treatment>
