# Supplementary material for: ﻿The bee genus Anthidiellum in Vietnam: descriptions of five new species and the first male of Anthidiellumcoronum (Hymenoptera, Megachilidae)
Source: Zookeys. 2023 Feb 2;1144:171–96. doi: 10.3897/zookeys.1144.98644 (PMC10194000; doi:10.3897/zookeys.1144.98644)
Supplement: XML Treatment for Anthidiellum (Pycnanthidium) carinatum [file zookeys.1144.98644-treatment3.xml]

<!DOCTYPE tp:taxon-treatment
  PUBLIC "-//TaxonX//DTD Taxonomic Treatment Publishing DTD v0 20100105//EN" "tax-treatment-NSO.dtd">
<tp:taxon-treatment xmlns:tp="http://www.plazi.org/taxpub"><tp:treatment-meta><kwd-group><label>Taxon classification</label><kwd>
                <named-content content-type="kingdom">Animalia</named-content>
              </kwd><kwd>
                <named-content content-type="order">Hymenoptera</named-content>
              </kwd><kwd>
                <named-content content-type="family">Megachilidae</named-content>
              </kwd></kwd-group><mixed-citation publication-type="journal"><person-group><name><surname>Tran</surname><given-names>Ngat Thi</given-names></name><name><surname>Engel</surname><given-names>Michael S.</given-names></name><name><surname>Nguyen</surname><given-names>Cuong Quang</given-names></name><name><surname>Tran</surname><given-names>Duong Dinh</given-names></name><name><surname>Nguyen</surname><given-names>Lien Thi Phuong</given-names></name></person-group><article-title>﻿The bee genus <italic><tp:taxon-name><tp:taxon-name-part taxon-name-part-type="genus" reg="Anthidiellum">Anthidiellum</tp:taxon-name-part></tp:taxon-name></italic> in Vietnam: descriptions of five new species and the first male of <italic><tp:taxon-name><tp:taxon-name-part taxon-name-part-type="genus" reg="Anthidiellum">Anthidiellum</tp:taxon-name-part><tp:taxon-name-part taxon-name-part-type="species" reg="coronum">coronum</tp:taxon-name-part></tp:taxon-name></italic> (<tp:taxon-name><tp:taxon-name-part taxon-name-part-type="order">Hymenoptera</tp:taxon-name-part></tp:taxon-name>, <tp:taxon-name><tp:taxon-name-part taxon-name-part-type="family">Megachilidae</tp:taxon-name-part></tp:taxon-name>)</article-title><source>Zookeys</source><day>02</day><month>02</month><year>2023</year><volume>1144</volume><fpage>171</fpage><lpage>196</lpage><pub-id pub-id-type="doi">10.3897/zookeys.1144.98644</pub-id></mixed-citation></tp:treatment-meta><tp:nomenclature><label>﻿</label><tp:taxon-name><object-id xmlns:xlink="http://www.w3.org/1999/xlink" content-type="arpha" xlink:type="simple">38B14821-E0C4-5BEB-B46C-83C26C619DA0</object-id><tp:taxon-name-part taxon-name-part-type="genus" reg="Anthidiellum">Anthidiellum</tp:taxon-name-part> (<tp:taxon-name-part taxon-name-part-type="subgenus" reg="Pycnanthidium">Pycnanthidium</tp:taxon-name-part>) <tp:taxon-name-part taxon-name-part-type="species" reg="carinatum">carinatum</tp:taxon-name-part></tp:taxon-name><tp:taxon-authority>(Wu, 1962)</tp:taxon-authority><xref ref-type="fig" rid="F3">Figs 3A–G</xref><xref ref-type="fig" rid="F4">, 4A–F</xref><tp:nomenclature-citation-list><tp:nomenclature-citation><tp:taxon-name>
                  <tp:taxon-name-part taxon-name-part-type="genus" reg="Paraanthidium">Paraanthidium</tp:taxon-name-part>
                  <tp:taxon-name-part taxon-name-part-type="species" reg="carinatum">carinatum</tp:taxon-name-part>
                </tp:taxon-name><comment>Wu, 1962: 165 [holotype ♂, paratype ♀]. Wu et al. 1988: 61.</comment></tp:nomenclature-citation><tp:nomenclature-citation><tp:taxon-name><tp:taxon-name-part taxon-name-part-type="genus" reg="Trachusa">Trachusa</tp:taxon-name-part> (<tp:taxon-name-part taxon-name-part-type="subgenus" reg="Paraanthidium">Paraanthidium</tp:taxon-name-part>) <tp:taxon-name-part taxon-name-part-type="species" reg="carinatum">carinatum</tp:taxon-name-part></tp:taxon-name><comment>(Wu): Wu 2006: 181.</comment></tp:nomenclature-citation><tp:nomenclature-citation><tp:taxon-name><tp:taxon-name-part taxon-name-part-type="genus" reg="Anthidiellum">Anthidiellum</tp:taxon-name-part> (<tp:taxon-name-part taxon-name-part-type="subgenus" reg="Pycnanthidium">Pycnanthidium</tp:taxon-name-part>) <tp:taxon-name-part taxon-name-part-type="species" reg="carinatum">carinatum</tp:taxon-name-part></tp:taxon-name><comment>(Wu): <xref ref-type="bibr" rid="B12">Niu et al. 2016</xref>: 337.</comment></tp:nomenclature-citation></tp:nomenclature-citation-list></tp:nomenclature><tp:treatment-sec sec-type="material" id="SECID0EU4AE"><title>Material examined.</title><p>Vietnam: 2♀♀, Son La, Moc Chau, Nam Kham, alt. 630 m, 22.vi.2020 [22 June 2020], Lien Thi Phuong Nguyen, Cuong Quang Nguyen, Ngat Thi Tran, Thai Van Mai leg. [1♀ in <abbrev xmlns:xlink="http://www.w3.org/1999/xlink" xlink:title="Institute of Ecology and Biological Resources" id="ABBRID0E14AE" xlink:type="simple">IEBR</abbrev>, 1♀ in <named-content xmlns:xlink="http://www.w3.org/1999/xlink" content-type="dwc:institutional_code" xlink:title="American Museum of Natural History, New York, USA" xlink:href="http://grbio.org/institution/american-museum-natural-history" xlink:type="simple">AMNH</named-content>] ; 1♀; Son La, Moc Chau, 27.vi.2022, Lien Thi Phuong Nguyen, Lam Xuan Truong, Cuong Quang Nguyen, Ngat Thi Tran leg.,; 1♀, Vinh Phuc, Me Linh station, 12.vi.2018 [12 June 2018], Phong Huy Pham leg.; 3♂♂, Kon Tum, Sa Thay, Chu Mom Ray <abbrev xmlns:xlink="http://www.w3.org/1999/xlink" xlink:title="National Park" id="ABBRID0ED5AE" xlink:type="simple">NP</abbrev>, <named-content xmlns:xlink="http://www.w3.org/1999/xlink" content-type="dwc:verbatimCoordinates" xlink:type="simple"><named-content content-type="geo-json" specific-use="{&#34;type&#34;:&#34;Point&#34;,&#34;coordinates&#34;:[107.996250,14.790139]}" id="NCID0EK5AE" xlink:type="simple">14°47'24.5"N, 107°59'46.5"E</named-content></named-content>, alt. 729 m, 25.iv.2016 [25 April 2016], Lien Thi Phuong Nguyen, Dai Dac Nguyen, Ngat Thi Tran leg. [<abbrev xmlns:xlink="http://www.w3.org/1999/xlink" xlink:title="Institute of Ecology and Biological Resources" id="ABBRID0EP5AE" xlink:type="simple">IEBR</abbrev>]; 6♂♂, Kon Tum, Sa Thay, Chu Mom Ray <abbrev xmlns:xlink="http://www.w3.org/1999/xlink" xlink:title="National Park" id="ABBRID0ET5AE" xlink:type="simple">NP</abbrev>, Ro Koi <abbrev xmlns:xlink="http://www.w3.org/1999/xlink" xlink:title="Ranger Station" id="ABBRID0EX5AE" xlink:type="simple">RS</abbrev>, <named-content xmlns:xlink="http://www.w3.org/1999/xlink" content-type="dwc:verbatimCoordinates" xlink:type="simple"><named-content content-type="geo-json" specific-use="{&#34;type&#34;:&#34;Point&#34;,&#34;coordinates&#34;:[107.606111,14.456944]}" id="NCID0E55AE" xlink:type="simple">14°27'25"N, 107°36'22"E</named-content></named-content>, alt. 267 m, 25.iv.2022 [25 June 2022], Lien Thi Phuong Nguyen, Ngat Thi Tran leg. [4♂♂ in <abbrev xmlns:xlink="http://www.w3.org/1999/xlink" xlink:title="Institute of Ecology and Biological Resources" id="ABBRID0ED6AE" xlink:type="simple">IEBR</abbrev>, 2♂♂ in <named-content xmlns:xlink="http://www.w3.org/1999/xlink" content-type="dwc:institutional_code" xlink:title="American Museum of Natural History, New York, USA" xlink:href="http://grbio.org/institution/american-museum-natural-history" xlink:type="simple">AMNH</named-content>]; 3♀♀, Gia Lai, Mang Yang, Ayun, Kon Ka Kinh <abbrev xmlns:xlink="http://www.w3.org/1999/xlink" xlink:title="National Park" id="ABBRID0EM6AE" xlink:type="simple">NP</abbrev>, <named-content xmlns:xlink="http://www.w3.org/1999/xlink" content-type="dwc:verbatimCoordinates" xlink:type="simple"><named-content content-type="geo-json" specific-use="{&#34;type&#34;:&#34;Point&#34;,&#34;coordinates&#34;:[108.317222,14.221667]}" id="NCID0ET6AE" xlink:type="simple">14°13'18"N, 108°19'02"E</named-content></named-content>, alt. 907 m, 26.iii.2022 [26 March 2022], Lien Thi Phuong Nguyen, Ngat Thi Tran, Cuong Quang Nguyen leg.; 1♀, Gia Lai, Mang Yang, Ayun, Kon Ka Kinh <abbrev xmlns:xlink="http://www.w3.org/1999/xlink" xlink:title="National Park" id="ABBRID0EY6AE" xlink:type="simple">NP</abbrev>, <named-content xmlns:xlink="http://www.w3.org/1999/xlink" content-type="dwc:verbatimCoordinates" xlink:type="simple"><named-content content-type="geo-json" specific-use="{&#34;type&#34;:&#34;Point&#34;,&#34;coordinates&#34;:[108.316111,14.203056]}" id="NCID0EAAAG" xlink:type="simple">14°12'11"N, 108°18'58"E</named-content></named-content>, alt. 834 m, 25.iii.2022 [25 March 2022], Lien Thi Phuong Nguyen, Ngat Thi Tran, Cuong Quang Nguyen leg.; 1♂, Dak Lak, Krong Bong, Krong Kmar, Chu Yang Sin <abbrev xmlns:xlink="http://www.w3.org/1999/xlink" xlink:title="National Park" id="ABBRID0EFAAG" xlink:type="simple">NP</abbrev>, <named-content xmlns:xlink="http://www.w3.org/1999/xlink" content-type="dwc:verbatimCoordinates" xlink:type="simple"><named-content content-type="geo-json" specific-use="{&#34;type&#34;:&#34;Point&#34;,&#34;coordinates&#34;:[108.229556,12.479556]}" id="NCID0EMAAG" xlink:type="simple">12°28'46.4"N, 108°13'46.4"E</named-content></named-content>, alt. 739 m, 2.v.2016 [2 May 2016], Lien Thi Phuong Nguyen, Dai Dac Nguyen, Ngat Thi Tran leg. [<abbrev xmlns:xlink="http://www.w3.org/1999/xlink" xlink:title="Institute of Ecology and Biological Resources" id="ABBRID0ERAAG" xlink:type="simple">IEBR</abbrev>].</p></tp:treatment-sec><tp:treatment-sec sec-type="remarks" id="SECID0EVAAG"><title>Remarks.</title><p>This species can be separated from the similar species <italic><tp:taxon-name><tp:taxon-name-part taxon-name-part-type="genus" reg="Anthidiellum">A.</tp:taxon-name-part><tp:taxon-name-part taxon-name-part-type="species" reg="smithii">smithii</tp:taxon-name-part></tp:taxon-name></italic> (Ritsema) by the following combination of traits: punctures of mesoscutum mesad parapsidal line dense but not contiguous; axilla laterally not reaching tangent of lateral margin of mesoscutum; and clypeus more densely, finely punctate, and posterior margin of gena not as strongly carinate posteriorly.</p></tp:treatment-sec><tp:treatment-sec sec-type="Nesting biology" id="SECID0EGBAG"><title>Nesting biology.</title><p>A nest was found in an unused wooden plank in a warehouse in Son La Province. The entrance hole of the nest was oval-shaped, with a length and a width of about 4 mm and 3 mm, respectively (Fig. <xref ref-type="fig" rid="F3">3G</xref>). A female was observed and collected when flying out from the nest.</p><fig id="F3" position="float" orientation="portrait"><object-id xmlns:xlink="http://www.w3.org/1999/xlink" content-type="doi" xlink:type="simple">10.3897/zookeys.1144.98644.figure3</object-id><object-id xmlns:xlink="http://www.w3.org/1999/xlink" content-type="arpha" xlink:type="simple">6C09A76C-40C9-528C-9BA1-FE4CC366DD30</object-id><label>Figure 3.</label><caption><p><tp:taxon-name><tp:taxon-name-part taxon-name-part-type="genus" reg="Anthidiellum">Anthidiellum</tp:taxon-name-part> (<tp:taxon-name-part taxon-name-part-type="subgenus" reg="Pycnanthidium">Pycnanthidium</tp:taxon-name-part>) <tp:taxon-name-part taxon-name-part-type="species" reg="carinatum">carinatum</tp:taxon-name-part></tp:taxon-name> (Wu, 1962), female <bold>A</bold> lateral habitus <bold>B</bold> dorsal-posterior habitus <bold>C</bold> facial view <bold>D</bold> mesosoma in dorsal view <bold>E</bold> mesosoma in lateral view, red arrow indicating omaular carina <bold>F</bold> prolateral surfaces of metatibia and metatarsus, with red arrows indicating longitudinal carinae <bold>G</bold> nest entrance. Scale bars: 1 mm (<bold>A, B, E</bold>); 0.5 mm (<bold>C, D, F</bold>).</p></caption><graphic xmlns:xlink="http://www.w3.org/1999/xlink" xlink:href="zookeys-1144-171_article-98644__-g003.jpg" position="float" orientation="portrait" xlink:type="simple" id="oo_803873.jpg"><uri content-type="original_file" xlink:type="simple">https://binary.pensoft.net/fig/803873</uri></graphic></fig><fig id="F4" position="float" orientation="portrait"><object-id xmlns:xlink="http://www.w3.org/1999/xlink" content-type="doi" xlink:type="simple">10.3897/zookeys.1144.98644.figure4</object-id><object-id xmlns:xlink="http://www.w3.org/1999/xlink" content-type="arpha" xlink:type="simple">1C1AD3D5-A8C1-582E-B47A-711499EFE3C0</object-id><label>Figure 4.</label><caption><p><tp:taxon-name><tp:taxon-name-part taxon-name-part-type="genus" reg="Anthidiellum">Anthidiellum</tp:taxon-name-part> (<tp:taxon-name-part taxon-name-part-type="subgenus" reg="Pycnanthidium">Pycnanthidium</tp:taxon-name-part>) <tp:taxon-name-part taxon-name-part-type="species" reg="carinatum">carinatum</tp:taxon-name-part></tp:taxon-name> (Wu, 1962), male <bold>A</bold> lateral habitus <bold>B</bold> dorsal-posterior habitus <bold>C</bold> facial view <bold>D</bold> mandibles <bold>E</bold> mesosoma in lateral view, red arrow indicating omaular carina <bold>F</bold> apical metasomal sterna, red arrow indicating apical comb. Scale bars: 1 mm (<bold>A, B</bold>); 0.5 mm (<bold>C–F</bold>).</p></caption><graphic xmlns:xlink="http://www.w3.org/1999/xlink" xlink:href="zookeys-1144-171_article-98644__-g004.jpg" position="float" orientation="portrait" xlink:type="simple" id="oo_803874.jpg"><uri content-type="original_file" xlink:type="simple">https://binary.pensoft.net/fig/803874</uri></graphic></fig></tp:treatment-sec><ref-list><ref id="B12"><mixed-citation xmlns:xlink="http://www.w3.org/1999/xlink" xlink:type="simple"><person-group><name name-style="western"><surname>Niu</surname><given-names>ZQ</given-names></name><name name-style="western"><surname>Ascher</surname><given-names>JS</given-names></name><name name-style="western"><surname>Luo</surname><given-names>AR</given-names></name><name name-style="western"><surname>Griswold</surname><given-names>T</given-names></name><name name-style="western"><surname>Zhu</surname><given-names>CD</given-names></name></person-group> (<year>2016</year>) <article-title>Revision of the <italic><tp:taxon-name><tp:taxon-name-part taxon-name-part-type="genus">Anthidiellum</tp:taxon-name-part></tp:taxon-name></italic> Cockerell, 1904 of China (<tp:taxon-name><tp:taxon-name-part taxon-name-part-type="order">Hymenoptera</tp:taxon-name-part></tp:taxon-name>, <tp:taxon-name><tp:taxon-name-part taxon-name-part-type="superfamily">Apoidea</tp:taxon-name-part></tp:taxon-name>, <tp:taxon-name><tp:taxon-name-part taxon-name-part-type="family">Megachilidae</tp:taxon-name-part></tp:taxon-name>, <tp:taxon-name><tp:taxon-name-part taxon-name-part-type="tribe">Anthidiini</tp:taxon-name-part></tp:taxon-name>).</article-title><source>Zootaxa</source><volume>4127</volume>(<issue>2</issue>): <fpage>327</fpage>–<lpage>344</lpage>. <ext-link xlink:href="10.11646/zootaxa.4127.2.5" ext-link-type="doi" xlink:type="simple">https://doi.org/10.11646/zootaxa.4127.2.5</ext-link></mixed-citation></ref></ref-list></tp:taxon-treatment>
