# Supplementary material for: ﻿The bee genus Anthidiellum in Vietnam: descriptions of five new species and the first male of Anthidiellumcoronum (Hymenoptera, Megachilidae)
Source: Zookeys. 2023 Feb 2;1144:171–96. doi: 10.3897/zookeys.1144.98644 (PMC10194000; doi:10.3897/zookeys.1144.98644)
Supplement: XML Treatment for Anthidiellum (Pycnanthidium) chumomray [file zookeys.1144.98644-treatment4.xml]

<!DOCTYPE tp:taxon-treatment
  PUBLIC "-//TaxonX//DTD Taxonomic Treatment Publishing DTD v0 20100105//EN" "tax-treatment-NSO.dtd">
<tp:taxon-treatment xmlns:tp="http://www.plazi.org/taxpub"><tp:treatment-meta><kwd-group><label>Taxon classification</label><kwd>
                <named-content content-type="kingdom">Animalia</named-content>
              </kwd><kwd>
                <named-content content-type="order">Hymenoptera</named-content>
              </kwd><kwd>
                <named-content content-type="family">Megachilidae</named-content>
              </kwd></kwd-group><mixed-citation publication-type="journal"><person-group><name><surname>Tran</surname><given-names>Ngat Thi</given-names></name><name><surname>Engel</surname><given-names>Michael S.</given-names></name><name><surname>Nguyen</surname><given-names>Cuong Quang</given-names></name><name><surname>Tran</surname><given-names>Duong Dinh</given-names></name><name><surname>Nguyen</surname><given-names>Lien Thi Phuong</given-names></name></person-group><article-title>﻿The bee genus <italic><tp:taxon-name><tp:taxon-name-part taxon-name-part-type="genus" reg="Anthidiellum">Anthidiellum</tp:taxon-name-part></tp:taxon-name></italic> in Vietnam: descriptions of five new species and the first male of <italic><tp:taxon-name><tp:taxon-name-part taxon-name-part-type="genus" reg="Anthidiellum">Anthidiellum</tp:taxon-name-part><tp:taxon-name-part taxon-name-part-type="species" reg="coronum">coronum</tp:taxon-name-part></tp:taxon-name></italic> (<tp:taxon-name><tp:taxon-name-part taxon-name-part-type="order">Hymenoptera</tp:taxon-name-part></tp:taxon-name>, <tp:taxon-name><tp:taxon-name-part taxon-name-part-type="family">Megachilidae</tp:taxon-name-part></tp:taxon-name>)</article-title><source>Zookeys</source><day>02</day><month>02</month><year>2023</year><volume>1144</volume><fpage>171</fpage><lpage>196</lpage><pub-id pub-id-type="doi">10.3897/zookeys.1144.98644</pub-id></mixed-citation></tp:treatment-meta><tp:nomenclature><label>﻿</label><tp:taxon-name><object-id xmlns:xlink="http://www.w3.org/1999/xlink" content-type="arpha" xlink:type="simple">AD37E79B-2C76-5FE8-9D9A-E2F1B7C146F2</object-id><tp:taxon-name-part taxon-name-part-type="genus" reg="Anthidiellum">Anthidiellum</tp:taxon-name-part> (<tp:taxon-name-part taxon-name-part-type="subgenus" reg="Pycnanthidium">Pycnanthidium</tp:taxon-name-part>) <tp:taxon-name-part taxon-name-part-type="species" reg="chumomray">chumomray</tp:taxon-name-part><object-id xmlns:xlink="http://www.w3.org/1999/xlink" content-type="zoobank" xlink:type="simple">https://zoobank.org/B5C89018-9425-4E1B-8FE7-99D66A56807D</object-id></tp:taxon-name><tp:taxon-authority>Tran, Engel &amp; Nguyen</tp:taxon-authority><tp:taxon-status xmlns:xlink="http://www.w3.org/1999/xlink" xlink:type="simple">sp. nov.</tp:taxon-status><xref ref-type="fig" rid="F5">Fig. 5A–G</xref></tp:nomenclature><tp:treatment-sec sec-type="type material" id="SECID0EYFAG"><title>Type material.</title><p><bold><italic>Holotype</italic>.</bold> Vietnam: ♀, Kon Tum, Sa Thay, Sa Son, Chu Mom Ray <abbrev xmlns:xlink="http://www.w3.org/1999/xlink" xlink:title="National Park" id="ABBRID0EDGAG" xlink:type="simple">NP</abbrev>, <named-content xmlns:xlink="http://www.w3.org/1999/xlink" content-type="dwc:verbatimCoordinates" xlink:type="simple"><named-content content-type="geo-json" specific-use="{&#34;type&#34;:&#34;Point&#34;,&#34;coordinates&#34;:[107.731667,14.421944]}" id="NCID0EKGAG" xlink:type="simple">14°25'19"N, 107°43'54"E</named-content></named-content>, alt. 653 m, 24.iv.2022 [24 April 2022], Lien Thi Phuong Nguyen, Ngat Thi Tran leg. [<abbrev xmlns:xlink="http://www.w3.org/1999/xlink" xlink:title="Institute of Ecology and Biological Resources" id="ABBRID0EPGAG" xlink:type="simple">IEBR</abbrev>].</p></tp:treatment-sec><tp:treatment-sec sec-type="diagnosis" id="SECID0ETGAG"><title>Diagnosis.</title><p>The female of this species is most similar to <italic><tp:taxon-name><tp:taxon-name-part taxon-name-part-type="genus" reg="Anthidiellum">A.</tp:taxon-name-part><tp:taxon-name-part taxon-name-part-type="species" reg="ayun">ayun</tp:taxon-name-part></tp:taxon-name></italic> (<italic>vide supra</italic>). It can be separated from that species by the tridentate mandible and in which the teeth are subequal in length not sharply pointed; by the clypeus approximately 1.6× as broad as long and with a subhexagonal yellow mark medially; the flat mesoscutellum; and the paraocular area with yellow extending along the inner ocular margin to the lower antennal torular tangent.</p></tp:treatment-sec><tp:treatment-sec sec-type="description" id="SECID0EGHAG"><title>Description.</title><p>♀: body length (holotype) 6.5 mm. Forewing length (holotype) 6.0 mm.</p><p><bold><italic>Structure</italic>.</bold> Head broader than long, approximately 1.2× as broad as long (Fig. <xref ref-type="fig" rid="F5">5C</xref>). Compound eyes about 2.4× as long as broad, 1.6× genal width. Mandible tridentate, teeth subequal in length, interspace between first two teeth broad, second tooth nearly contiguous with third tooth (Fig. <xref ref-type="fig" rid="F5">5C</xref>). Clypeus slightly convex medially, about 1.6× as broad as long. Supraclypeal area slightly convex medially. Scape slender, about 3.2× as long as broad, pedicel about 1.4× as long as broad and about 1.6× length of F1, F1 as long as broad, approximately 1.3× length of F2; F2–F3 subequal in length, F4–F9 subequal in length, longer than F2, F10 longest flagellomere, about 1.6× as long as broad. Mesosoma approximately 1.1× as broad as long; mesoscutal medio-apical margin vertical; mesoscutellum relatively flat, with mediolongitudinal depression apically (Fig. <xref ref-type="fig" rid="F5">5B</xref>). Forewing with two submarginal cells, first submarginal cell broader than second submarginal cell. Prolateral surface of metatibia and metabasitarsus with longitudinal carinae (Fig. <xref ref-type="fig" rid="F5">5F</xref>). Metapretarsal arolium present (Fig. <xref ref-type="fig" rid="F5">5G</xref>).</p><fig id="F5" position="float" orientation="portrait"><object-id xmlns:xlink="http://www.w3.org/1999/xlink" content-type="doi" xlink:type="simple">10.3897/zookeys.1144.98644.figure5</object-id><object-id xmlns:xlink="http://www.w3.org/1999/xlink" content-type="arpha" xlink:type="simple">7D044026-5A63-5F9C-A4D8-9958F6FA5778</object-id><label>Figure 5.</label><caption><p><tp:taxon-name><tp:taxon-name-part taxon-name-part-type="genus" reg="Anthidiellum">Anthidiellum</tp:taxon-name-part> (<tp:taxon-name-part taxon-name-part-type="subgenus" reg="Pycnanthidium">Pycnanthidium</tp:taxon-name-part>) <tp:taxon-name-part taxon-name-part-type="species" reg="chumomray">chumomray</tp:taxon-name-part></tp:taxon-name> Tran, Engel &amp; Nguyen, sp. nov., holotype, female. <bold>A</bold> slightly dorsal oblique lateral habitus <bold>B</bold> dorsal habitus <bold>C</bold> facial view <bold>D</bold> head and mesosoma in lateral view, red arrow indicating omaular carina <bold>E</bold> dorsal oblique view of metasoma <bold>F</bold> prolateral surfaces of metatibia and metatarsus, with red arrows indicating longitudinal carinae <bold>G</bold> metatarsus and metapretarsus, red arrow indicating arolium. Scale bars: 1 mm (<bold>A, B, D, E</bold>); 0.5 mm (<bold>C, F, G</bold>).</p></caption><graphic xmlns:xlink="http://www.w3.org/1999/xlink" xlink:href="zookeys-1144-171_article-98644__-g005.jpg" position="float" orientation="portrait" xlink:type="simple" id="oo_803875.jpg"><uri content-type="original_file" xlink:type="simple">https://binary.pensoft.net/fig/803875</uri></graphic></fig><p><bold><italic>Sculpturing and texture</italic>.</bold> Outer surface of mandible with small, wrinkled punctures. Clypeus with shallow, dense punctures, apical margin with puncture sizes much smaller than disc. Paraocular area and supraclypeal area with large, coarse, contiguous punctures (Fig. <xref ref-type="fig" rid="F5">5C</xref>). Frons and vertex with dense punctures of unequal sizes, puncture sizes smaller than those on clypeus. Mesoscutum with large, contiguous punctures, except polished and impunctate on vertical medio-apical margin; mesoscutellum with contiguous punctures, puncture sizes smaller than those on mesoscutum (Fig. <xref ref-type="fig" rid="F5">5B</xref>). Metasomal T1–T6 with small, round, dense punctures except punctures larger laterally.</p><p><bold><italic>Color</italic>.</bold> Body black except as follows: paraocular area with yellow extending from base to lower antennal torular tangent. Clypeus with subhexagonal yellow mark medially, apical margin black. Frons with small yellow spot (Fig. <xref ref-type="fig" rid="F5">5C</xref>). Gena with short yellow markings near upper posterior margin of compound eye (Fig. <xref ref-type="fig" rid="F5">5A</xref>). Mesoscutum with short, thin, transverse, yellow markings latero-anteriorly along anterior border (Fig. <xref ref-type="fig" rid="F5">5A, B</xref>). Profemur apically and prolateral surface of antero-vertical half of protibia with brownish yellow marking; mesotibia with small yellow marking basally and brown on prolateral surface of antero-vertical half. Metasomal T1 with yellow laterally; T3 with basal yellow band, with narrow interruption medially; T4–T5 basally with yellow bands; T6 with small yellow mark medially (Fig. <xref ref-type="fig" rid="F5">5A, B, E</xref>).</p><p><bold><italic>Pubescence</italic>.</bold> Ventral margin of mandible with abundant short, yellowish setae intermixed with some long setae. Clypeus, paraocular area, supraclypeal area, frons, and vertex with abundant short, sparse, yellowish setae. Tufts of long, plumose, yellowish setae above antennal toruli. Mesoscutum and mesoscutellum with abundant short yellowish setae; mesoscutellum with long, erect, yellow setae arising from beneath apical margin; propodeum with long, plumose, yellowish setae. Prolateral surfaces of basitarsi and tarsi with dense, erect, yellowish setae; retrolateral surfaces of these same podites with tawny yellow setae. Metasomal T1–T2 nearly bare, T3–T6 with short, sparse, yellowish setae except dense, yellowish setae on T6 apically; S2–S5 with long, dense, yellowish scopal setae.</p><p>♂: Latet.</p></tp:treatment-sec><tp:treatment-sec sec-type="etymology" id="SECID0EBLAG"><title>Etymology.</title><p>The specific epithet is a toponym for the type locality, Chu Mom Ray National Park in Kon Tum Province. The name is treated as a noun in apposition.</p></tp:treatment-sec></tp:taxon-treatment>
