# Supplementary material for: ﻿The bee genus Anthidiellum in Vietnam: descriptions of five new species and the first male of Anthidiellumcoronum (Hymenoptera, Megachilidae)
Source: Zookeys. 2023 Feb 2;1144:171–96. doi: 10.3897/zookeys.1144.98644 (PMC10194000; doi:10.3897/zookeys.1144.98644)
Supplement: XML Treatment for Anthidiellum (Pycnanthidium) coronum [file zookeys.1144.98644-treatment7.xml]

<!DOCTYPE tp:taxon-treatment
  PUBLIC "-//TaxonX//DTD Taxonomic Treatment Publishing DTD v0 20100105//EN" "tax-treatment-NSO.dtd">
<tp:taxon-treatment xmlns:tp="http://www.plazi.org/taxpub"><tp:treatment-meta><kwd-group><label>Taxon classification</label><kwd>
                <named-content content-type="kingdom">Animalia</named-content>
              </kwd><kwd>
                <named-content content-type="order">Hymenoptera</named-content>
              </kwd><kwd>
                <named-content content-type="family">Megachilidae</named-content>
              </kwd></kwd-group><mixed-citation publication-type="journal"><person-group><name><surname>Tran</surname><given-names>Ngat Thi</given-names></name><name><surname>Engel</surname><given-names>Michael S.</given-names></name><name><surname>Nguyen</surname><given-names>Cuong Quang</given-names></name><name><surname>Tran</surname><given-names>Duong Dinh</given-names></name><name><surname>Nguyen</surname><given-names>Lien Thi Phuong</given-names></name></person-group><article-title>﻿The bee genus <italic><tp:taxon-name><tp:taxon-name-part taxon-name-part-type="genus" reg="Anthidiellum">Anthidiellum</tp:taxon-name-part></tp:taxon-name></italic> in Vietnam: descriptions of five new species and the first male of <italic><tp:taxon-name><tp:taxon-name-part taxon-name-part-type="genus" reg="Anthidiellum">Anthidiellum</tp:taxon-name-part><tp:taxon-name-part taxon-name-part-type="species" reg="coronum">coronum</tp:taxon-name-part></tp:taxon-name></italic> (<tp:taxon-name><tp:taxon-name-part taxon-name-part-type="order">Hymenoptera</tp:taxon-name-part></tp:taxon-name>, <tp:taxon-name><tp:taxon-name-part taxon-name-part-type="family">Megachilidae</tp:taxon-name-part></tp:taxon-name>)</article-title><source>Zookeys</source><day>02</day><month>02</month><year>2023</year><volume>1144</volume><fpage>171</fpage><lpage>196</lpage><pub-id pub-id-type="doi">10.3897/zookeys.1144.98644</pub-id></mixed-citation></tp:treatment-meta><tp:nomenclature><label>﻿</label><tp:taxon-name><object-id xmlns:xlink="http://www.w3.org/1999/xlink" content-type="arpha" xlink:type="simple">524AE018-EC90-5EAA-95C9-3D6A09F15EB7</object-id><tp:taxon-name-part taxon-name-part-type="genus" reg="Anthidiellum">Anthidiellum</tp:taxon-name-part> (<tp:taxon-name-part taxon-name-part-type="subgenus" reg="Pycnanthidium">Pycnanthidium</tp:taxon-name-part>) <tp:taxon-name-part taxon-name-part-type="species" reg="coronum">coronum</tp:taxon-name-part></tp:taxon-name><tp:taxon-authority>(Wu, 2004)</tp:taxon-authority><xref ref-type="fig" rid="F8">Figs 8A–H</xref><xref ref-type="fig" rid="F9">, 9A–G</xref><xref ref-type="fig" rid="F10">, 10A, B</xref><tp:nomenclature-citation-list><tp:nomenclature-citation><tp:taxon-name><tp:taxon-name-part taxon-name-part-type="genus" reg="Trachusa">Trachusa</tp:taxon-name-part> (<tp:taxon-name-part taxon-name-part-type="subgenus" reg="Paraanthidium">Paraanthidium</tp:taxon-name-part>) <tp:taxon-name-part taxon-name-part-type="species" reg="coronum">coronum</tp:taxon-name-part></tp:taxon-name><comment>Wu, 2004: 545 [holotype ♀]; Wu 2006: 177.</comment></tp:nomenclature-citation><tp:nomenclature-citation><tp:taxon-name><tp:taxon-name-part taxon-name-part-type="genus" reg="Anthidiellum">Anthidiellum</tp:taxon-name-part> (<tp:taxon-name-part taxon-name-part-type="subgenus" reg="Pycnanthidium">Pycnanthidium</tp:taxon-name-part>) <tp:taxon-name-part taxon-name-part-type="species" reg="coronum">coronum</tp:taxon-name-part></tp:taxon-name><comment>(Wu); <xref ref-type="bibr" rid="B12">Niu et al. 2016</xref>: 337.</comment></tp:nomenclature-citation></tp:nomenclature-citation-list></tp:nomenclature><tp:treatment-sec sec-type="material" id="SECID0EMABG"><title>Material examined.</title><p>Vietnam: 1♂, Gia Lai, Mang Yang, Ayun, Kon Ka Kinh <abbrev xmlns:xlink="http://www.w3.org/1999/xlink" xlink:title="National Park" id="ABBRID0ESABG" xlink:type="simple">NP</abbrev>, <named-content xmlns:xlink="http://www.w3.org/1999/xlink" content-type="dwc:verbatimCoordinates" xlink:type="simple"><named-content content-type="geo-json" specific-use="{&#34;type&#34;:&#34;Point&#34;,&#34;coordinates&#34;:[108.316111,14.203056]}" id="NCID0EZABG" xlink:type="simple">14°12'11"N, 108°18'58"E</named-content></named-content>, alt. 834 m, 25.iii.2022 [25 March 2022], Lien Thi Phuong Nguyen, Ngat Thi Tran, Cuong Quang Nguyen leg. [<abbrev xmlns:xlink="http://www.w3.org/1999/xlink" xlink:title="Institute of Ecology and Biological Resources" id="ABBRID0E5ABG" xlink:type="simple">IEBR</abbrev>]; 3♀♀2♂♂, Gia Lai, Mang Yang, Ayun, Kon Ka Kinh <abbrev xmlns:xlink="http://www.w3.org/1999/xlink" xlink:title="National Park" id="ABBRID0ECBBG" xlink:type="simple">NP</abbrev>, <named-content xmlns:xlink="http://www.w3.org/1999/xlink" content-type="dwc:verbatimCoordinates" xlink:type="simple"><named-content content-type="geo-json" specific-use="{&#34;type&#34;:&#34;Point&#34;,&#34;coordinates&#34;:[108.316111,14.203056]}" id="NCID0EJBBG" xlink:type="simple">14°12'11"N, 108°18'58"E</named-content></named-content>, alt. 834 m, 26.iv.2022 [26 April 2022], Lien Thi Phuong Nguyen, Ngat Thi Tran leg. [2♀♀2♂ in <abbrev xmlns:xlink="http://www.w3.org/1999/xlink" xlink:title="Institute of Ecology and Biological Resources" id="ABBRID0EOBBG" xlink:type="simple">IEBR</abbrev>, 1♀ in <named-content xmlns:xlink="http://www.w3.org/1999/xlink" content-type="dwc:institutional_code" xlink:title="American Museum of Natural History, New York, USA" xlink:href="http://grbio.org/institution/american-museum-natural-history" xlink:type="simple">AMNH</named-content>]; 1♂, Gia Lai, Mang Yang, Ayun, Kon Ka Kinh <abbrev xmlns:xlink="http://www.w3.org/1999/xlink" xlink:title="National Park" id="ABBRID0EXBBG" xlink:type="simple">NP</abbrev>, <named-content xmlns:xlink="http://www.w3.org/1999/xlink" content-type="dwc:verbatimCoordinates" xlink:type="simple"><named-content content-type="geo-json" specific-use="{&#34;type&#34;:&#34;Point&#34;,&#34;coordinates&#34;:[108.316111,14.203056]}" id="NCID0E5BBG" xlink:type="simple">14°12'11"N, 108°18'58"E</named-content></named-content>, alt. 834 m, 27.iv.2022 [27 April 2022], Lien Thi Phuong Nguyen, Ngat Thi Tran leg. [<named-content xmlns:xlink="http://www.w3.org/1999/xlink" content-type="dwc:institutional_code" xlink:title="American Museum of Natural History, New York, USA" xlink:href="http://grbio.org/institution/american-museum-natural-history" xlink:type="simple">AMNH</named-content>]</p></tp:treatment-sec><tp:treatment-sec sec-type="description" id="SECID0EICBG"><title>Description</title><p><bold>(hitherto undescribed).</bold> ♂: body length 7.0 mm, forewing length 6.0 mm.</p><p><bold><italic>Structure</italic>.</bold> Head broader than long, about 1.2× as broad as long (Fig. <xref ref-type="fig" rid="F9">9C</xref>). Compound eyes about 2.1× as long as broad, about 1.7× genal width. Mandible tridentate, first two teeth short, subequal in length, third tooth longest (Fig. <xref ref-type="fig" rid="F9">9C</xref>). Clypeus flat, about 1.8× as broad as long. Supraclypeal area slightly convex. Antennal scape short, about 3× as long as broad, pedicel about 1.3× as broad as long and subequal in length of F1, F1 short, broader than long and approximately 0.6× length of F2, F2–F9 subequal in length, F10 longest flagellomere, about 2.2× as long as broad. Mesoscutum approximately 1.2× as broad as long; mesoscutellum slightly convex, with mediolongitudinal depression apically (Fig. <xref ref-type="fig" rid="F9">9B</xref>). Forewing with two submarginal cells, first submarginal cell broader than second submarginal cell. Metatibia and metabasitarsi enlarged (Fig. <xref ref-type="fig" rid="F9">9F</xref>); metapretarsal arolium present (Fig. <xref ref-type="fig" rid="F9">9G</xref>). Anterior surface of metasomal T1 concave; T7 with a short spine medially; apical margin of S5 with comb of stiff, black, peg-like setae (Fig. <xref ref-type="fig" rid="F9">9E</xref>). Male genitalia with gonostylus forked into two unequal branches, inner branch long, swollen, lateral margins curved, outer branch shorter, slender, nearly straight (Fig. <xref ref-type="fig" rid="F10">10A, B</xref>).</p><fig id="F8" position="float" orientation="portrait"><object-id xmlns:xlink="http://www.w3.org/1999/xlink" content-type="doi" xlink:type="simple">10.3897/zookeys.1144.98644.figure8</object-id><object-id xmlns:xlink="http://www.w3.org/1999/xlink" content-type="arpha" xlink:type="simple">06817F01-3267-5BA0-A79C-22C2AE058D15</object-id><label>Figure 8.</label><caption><p><tp:taxon-name><tp:taxon-name-part taxon-name-part-type="genus" reg="Anthidiellum">Anthidiellum</tp:taxon-name-part> (<tp:taxon-name-part taxon-name-part-type="subgenus" reg="Pycnanthidium">Pycnanthidium</tp:taxon-name-part>) <tp:taxon-name-part taxon-name-part-type="species" reg="coronum">coronum</tp:taxon-name-part></tp:taxon-name> (Wu, 2004), female <bold>A</bold> lateral habitus <bold>B</bold> dorsal habitus <bold>C</bold> facial view <bold>D</bold> mandibles <bold>E</bold> mesosoma in dorsal view <bold>F</bold> dorsal oblique view of metasoma <bold>G</bold> prolateral surfaces of metatibia and metatarsus <bold>H</bold> metatarsus and metapretarsus, red arrow indicating arolium. Scale bars: 1 mm (<bold>A–C, E, F</bold>); 0.5 mm (<bold>D, G, H</bold>).</p></caption><graphic xmlns:xlink="http://www.w3.org/1999/xlink" xlink:href="zookeys-1144-171_article-98644__-g008.jpg" position="float" orientation="portrait" xlink:type="simple" id="oo_803878.jpg"><uri content-type="original_file" xlink:type="simple">https://binary.pensoft.net/fig/803878</uri></graphic></fig><fig id="F9" position="float" orientation="portrait"><object-id xmlns:xlink="http://www.w3.org/1999/xlink" content-type="doi" xlink:type="simple">10.3897/zookeys.1144.98644.figure9</object-id><object-id xmlns:xlink="http://www.w3.org/1999/xlink" content-type="arpha" xlink:type="simple">B0D5F4DF-43A7-5817-9665-701FFF2EF25B</object-id><label>Figure 9.</label><caption><p><tp:taxon-name><tp:taxon-name-part taxon-name-part-type="genus" reg="Anthidiellum">Anthidiellum</tp:taxon-name-part> (<tp:taxon-name-part taxon-name-part-type="subgenus" reg="Pycnanthidium">Pycnanthidium</tp:taxon-name-part>) <tp:taxon-name-part taxon-name-part-type="species" reg="coronum">coronum</tp:taxon-name-part></tp:taxon-name> (Wu, 2004), male <bold>A</bold> lateral habitus <bold>B</bold> dorsal habitus <bold>C</bold> facial view <bold>D</bold> mesosoma in dorsal view <bold>E</bold> metasomal apex in ventral view, red arrow indicating thick peg-like and scale-like setae <bold>F</bold> prolateral surfaces of metatibia and metatarsus <bold>G</bold> metadistitarsus and metapretarsus, red arrow indicating arolium. Scale bars: 1 mm (<bold>A, B, D, F</bold>); 0.5 mm (<bold>C, E, G</bold>).</p></caption><graphic xmlns:xlink="http://www.w3.org/1999/xlink" xlink:href="zookeys-1144-171_article-98644__-g009.jpg" position="float" orientation="portrait" xlink:type="simple" id="oo_803879.jpg"><uri content-type="original_file" xlink:type="simple">https://binary.pensoft.net/fig/803879</uri></graphic></fig><fig id="F10" position="float" orientation="portrait"><object-id xmlns:xlink="http://www.w3.org/1999/xlink" content-type="doi" xlink:type="simple">10.3897/zookeys.1144.98644.figure10</object-id><object-id xmlns:xlink="http://www.w3.org/1999/xlink" content-type="arpha" xlink:type="simple">2BC9FF85-1F2C-5E9B-9A49-1665C0E79B2B</object-id><label>Figure 10.</label><caption><p>Male genitalia of two Vietnamese species of <italic><tp:taxon-name><tp:taxon-name-part taxon-name-part-type="genus" reg="Anthidiellum">Anthidiellum</tp:taxon-name-part></tp:taxon-name></italic> Cockerell (<tp:taxon-name><tp:taxon-name-part taxon-name-part-type="tribe">Anthidiini</tp:taxon-name-part></tp:taxon-name>) (dorsal views at left, ventral views at right) <bold>A, B</bold><tp:taxon-name><tp:taxon-name-part taxon-name-part-type="genus" reg="Anthidiellum">Anthidiellum</tp:taxon-name-part> (<tp:taxon-name-part taxon-name-part-type="subgenus" reg="Pycnanthidium">Pycnanthidium</tp:taxon-name-part>) <tp:taxon-name-part taxon-name-part-type="species" reg="coronum">coronum</tp:taxon-name-part></tp:taxon-name> (Wu, 2004) <bold>C, D</bold><tp:taxon-name><tp:taxon-name-part taxon-name-part-type="genus" reg="Anthidiellum">A.</tp:taxon-name-part> (<tp:taxon-name-part taxon-name-part-type="subgenus" reg="Pycnanthidium">P.</tp:taxon-name-part>) <tp:taxon-name-part taxon-name-part-type="species" reg="cornu">cornu</tp:taxon-name-part></tp:taxon-name> Tran, Engel &amp; Nguyen, sp. nov. Scale bars: 0.5 mm.</p></caption><graphic xmlns:xlink="http://www.w3.org/1999/xlink" xlink:href="zookeys-1144-171_article-98644__-g010.jpg" position="float" orientation="portrait" xlink:type="simple" id="oo_803880.jpg"><uri content-type="original_file" xlink:type="simple">https://binary.pensoft.net/fig/803880</uri></graphic></fig><p><bold><italic>Sculpturing and texture</italic>.</bold> Mandible from base with sparse, faint, wrinkled punctures except small punctures apically. Clypeus, supraclypeal area, and paraocular area from base to above tangent above antennal toruli with shallow, wrinkled punctures. Frons with coarse, dense punctures. Vertex with round, dense punctures, punctures larger than those on frons. Mesoscutum with round, dense punctures, punctures larger than those on vertex; mesoscutellum with dense, wrinkled punctures (Fig. <xref ref-type="fig" rid="F9">9D</xref>). Metasomal T1–T2 with small, round punctures; T3–T5 with sparse punctures basally and dense punctures on remainder of terga; T6 with shallow, dense punctures.</p><p><bold><italic>Color</italic>.</bold> Body black except as follows: clypeus yellow except yellow brown transparent on apical margin; mandible yellow except brownish black on apically; paraocular area with yellow marking extending along the inner margin to above the antennal socket; supraclypeal area with yellow marking as Fig. <xref ref-type="fig" rid="F8">8C</xref>; antennal space apico-ventrally with small yellow marking; gena with yellow markings extending from the two-third of the eye to exceed the top of eye (Fig. <xref ref-type="fig" rid="F9">9C</xref>). Pronotal lobe yellow, except yellow transparent in apical margin and a yellow brown transparent spot on the median area; in dorsal view, mesoscutum lateral margin with thin, short, paint yellow markings (or absent in some specimens); tegula basally with yellow markings; mesoscutellum with yellow marking and interrupted on apico-medially, apical margin of yellow to yellow to yellow transparent marking; axilla black (or with small, yellow spot in some specimens) (Fig. <xref ref-type="fig" rid="F9">9D</xref>). Profemur latero-apical with small yellow markings; outer surface of protibia and mesotibia with thin, yellow marking, posterior and apical margins of metatibia with yellow marking and presence of two small brown marks embedded on yellow marking apically; all basitarsus yellow, tarsi dull tawny yellow. Metasomal T1–T2 laterally with small yellow markings, T3 basally with yellow band and interrupted medially, T4–T5 basally with yellow bands, T6–T7 with yellow, except baso-laterally (Fig. <xref ref-type="fig" rid="F9">9A, B</xref>).</p><p><bold><italic>Pubescence</italic>.</bold> Clypeus with some short, yellowish setae on apical margin; paraocular area and supraclypeal area with some sparse, short, yellowish setae; scape with short yellowish setae; face above antennal torulus and frons with tufts of long, white, plumose setae (Fig. <xref ref-type="fig" rid="F9">9C</xref>); vertex with sparse, short, yellowish setae. Margins of mandible with short, yellowish setae intermixed with some longer setae. Mesoscutum and mesoscutellum with short yellowish setae. Propodeum with dense, long, plumose, white setae. Prolateral surfaces of metabasitarsus and metatarsus with dense, erect, white setae; retrolateral surfaces of these same podites with tawny yellow setae. Metasomal S3 medio-apical margin with tuft of long, tawny yellow setae; surface of S6 with long, yellowish setae and apical margin of S6 with long, yellowish, plumose setae.</p></tp:treatment-sec><ref-list><ref id="B12"><mixed-citation xmlns:xlink="http://www.w3.org/1999/xlink" xlink:type="simple"><person-group><name name-style="western"><surname>Niu</surname><given-names>ZQ</given-names></name><name name-style="western"><surname>Ascher</surname><given-names>JS</given-names></name><name name-style="western"><surname>Luo</surname><given-names>AR</given-names></name><name name-style="western"><surname>Griswold</surname><given-names>T</given-names></name><name name-style="western"><surname>Zhu</surname><given-names>CD</given-names></name></person-group> (<year>2016</year>) <article-title>Revision of the <italic><tp:taxon-name><tp:taxon-name-part taxon-name-part-type="genus">Anthidiellum</tp:taxon-name-part></tp:taxon-name></italic> Cockerell, 1904 of China (<tp:taxon-name><tp:taxon-name-part taxon-name-part-type="order">Hymenoptera</tp:taxon-name-part></tp:taxon-name>, <tp:taxon-name><tp:taxon-name-part taxon-name-part-type="superfamily">Apoidea</tp:taxon-name-part></tp:taxon-name>, <tp:taxon-name><tp:taxon-name-part taxon-name-part-type="family">Megachilidae</tp:taxon-name-part></tp:taxon-name>, <tp:taxon-name><tp:taxon-name-part taxon-name-part-type="tribe">Anthidiini</tp:taxon-name-part></tp:taxon-name>).</article-title><source>Zootaxa</source><volume>4127</volume>(<issue>2</issue>): <fpage>327</fpage>–<lpage>344</lpage>. <ext-link xlink:href="10.11646/zootaxa.4127.2.5" ext-link-type="doi" xlink:type="simple">https://doi.org/10.11646/zootaxa.4127.2.5</ext-link></mixed-citation></ref></ref-list></tp:taxon-treatment>
